# Supplementary material for: Machine learning models based on remote and proximal sensing as potential methods for in-season biomass yields prediction in commercial sorghum fields
Source: PLoS One. 2021 Mar 25;16(3):e0249136. doi: 10.1371/journal.pone.0249136 (PMC7993797; doi:10.1371/journal.pone.0249136)
Supplement: S1 Table — D, C, F, N, respectively, day of year, chlorophyll concentration index, fraction of absorbed photosynthetically active radiation, normalized difference vegetation index. Numbers or numbers linked with underscore following the letter “D” are single day of year or intervals of days of year. Refer to the text for the description of these variables. (XLSX) [file pone.0249136.s001.xlsx]

## Sheet: green.data.imputed.clean
S1 Table. Features used in the machine learning models
FIELDNAME	D120_F	D135_F	D150_F	D165_F	D180_F	D195_F	D210_F	D225_F	D240_F	D164_176F	D184_199F	D202_215F	D225_239F	D249_264F	D164_176C	D184_199C	D202_215C	D225_239C	D249_264C	D164_176N	D184_199N	D202_215N	D225_239N	D249_264N	Yield (t/ha)
Val Serrata	0.177349	0.160467	0.0957314	0.270194	0.496829	0.766527	0.759952	0.677146	0.22473	0.342076	0.711941	0.75767	0.543432	0.050972	289.7	650.8	470.1	309	439.225	0.688	0.88625	0.8436	0.7037	0.811817	9.69
Magnana	0.269398	0.210221	0.199144	0.410069	0.63892	0.793308	0.787266	0.648346	0.0904649	0.496397	0.763103	0.791812	0.31202	0.115042	396.52	597.66	436.96	455.567	439.225	0.841	0.86585	0.8551	0.8177	0.811817	11.43
Botte_1_2018	0.21888	0.252573	0.269181	0.585341	0.802796	0.870518	0.742016	0.623787	0.614051	0.693633	0.835059	0.761637	0.611954	0.663163	478.7	651.775	394.43	416.38	439.225	0.8715	0.88175	0.8313	0.7208	0.811817	14.13
Gamberina_3	0.13391	0.130561	0.192069	0.484787	0.729863	0.821516	0.8046	0.770963	0.190376	0.59579	0.792817	0.811872	0.519759	0.087887	593.6	724.025	432.07	455.567	439.225	0.7965	0.86	0.8132	0.8177	0.811817	9.67
Ca_bianca	0.181552	0.117025	0.203617	0.494845	0.706102	0.809159	0.736348	0.569012	0.422863	0.589036	0.786375	0.743196	0.497608	0.312489	308.2	492.3	367.37	455.567	439.225	0.7932	0.8485	0.8275	0.8177	0.811817	11.11
Saracca_5	0.183687	0.157728	0.132802	0.37955	0.67007	0.790898	0.77561	0.683855	0.26474	0.489619	0.777949	0.778633	0.532106	0.109631	415.15	546.875	447.52	204.84	439.225	0.8053	0.83475	0.8452	0.6247	0.811817	10.52
Anzola-T4_18	0.150624	0.0687459	0.34479	0.430261	0.807389	0.852359	0.907625	0.896503	0.882299	0.602561	0.841794	0.901686	0.889541	0.871699	342.8	546.875	743.16	688.68	716.067	0.746	0.86	0.8767	0.8832	0.894333	10.02
Anzola-T3_18	0.174583	0.193526	0.214043	0.445675	0.765294	0.826781	0.876866	0.842258	0.774748	0.595751	0.814923	0.873098	0.808481	0.762446	444.3	546.875	864.4	800.97	546.353	0.825	0.86	0.8885	0.8856	0.862867	10.47
Anzola-T1_18	0.192112	0.206517	0.223238	0.284906	0.481082	0.698515	0.813323	0.820497	0.800669	0.353609	0.607117	0.809868	0.811815	0.7886	201.65	546.875	547.28	438.15	367.667	0.465	0.86	0.8403	0.7962	0.795533	6.32
Anzola-T5_18	0.154766	0.060108	0.333249	0.486857	0.707063	0.75662	0.802101	0.730016	0.692891	0.538548	0.746039	0.804817	0.709787	0.68143	301.35	546.875	519.9	516.49	351.013	0.622	0.86	0.8316	0.8412	0.7726	3.97
Anzola-T2_18	0.224257	0.202805	0.22224	0.457321	0.737573	0.84588	0.890271	0.873371	0.818703	0.581651	0.822345	0.889782	0.847838	0.788998	374	546.875	809.28	875.09	382.367	0.793	0.86	0.8849	0.8969	0.791933	10.84
CAMA_grande_18	0.166817	0.160982	0.247501	0.543839	0.706242	0.818782	0.873915	0.872266	0.839424	0.634227	0.776392	0.87302	0.900052	0.181816	424.5	513	605.28	551.04	439.225	0.869	0.656	0.8962	0.8682	0.811817	14.94
Lidia_18	0.182901	0.147535	0.312582	0.598441	0.71339	0.76491	0.822753	0.808684	0.799964	0.661117	0.742514	0.82032	0.830289	0.328821	332.6	381.175	497.41	512.22	439.225	0.8225	0.75915	0.8541	0.8274	0.811817	7.19
Ricrescita-16_18	0.204253	0.259244	0.371098	0.486144	0.712899	0.756681	0.760122	0.734515	0.655592	0.54968	0.747776	0.769496	0.709013	0.554501	483.18	546.875	670.6	618.23	496.083	0.794	0.86	0.8763	0.8512	0.8281	14.35
CAMA_picolo_18	0.297715	0.277424	0.311367	0.528076	0.67209	0.728325	0.813045	0.819694	0.782429	0.597506	0.704974	0.806306	0.815606	0.299008	447.5	534.05	636.115	472.985	439.225	0.8405	0.55675	0.83755	0.86355	0.811817	15.35
Ricrescita-15_18	0.288828	0.289636	0.530039	0.582641	0.705152	0.715559	0.665372	0.53121	0.51834	0.588251	0.727125	0.672947	0.519123	0.527189	419.35	546.875	490.25	426.945	261.997	0.725	0.86	0.8507	0.808	0.7268	10.73
Ricrescita-17_18	0.208341	0.259313	0.529701	0.674307	0.661927	0.691906	0.734654	0.558588	0.633258	0.676555	0.678393	0.735298	0.568445	0.550082	568.11	546.875	717.5	733.76	505.387	0.807	0.86	0.8753	0.8627	0.837867	17.47
Raimondo_18	0.278826	0.346616	0.443991	0.606996	0.785003	0.808027	0.843849	0.830367	0.767961	0.688242	0.8073	0.838506	0.810106	0.311393	419.85	490.075	424.36	369.585	439.225	0.8385	0.81175	0.8468	0.7711	0.811817	10.48
Villa_Verdetta_18	0.314256	0.251984	0.316308	0.664706	0.799347	0.774379	0.791412	0.734556	0.544682	0.73929	0.779883	0.789036	0.697335	0.160735	479.15	715.825	607.255	498.66	439.225	0.842	0.88	0.863	0.8422	0.811817	6.25
Bassa fornace 1	0.121655	0.132983	0.139984	0.364274	0.77834	0.895835	0.870417	0.724755	0.490229	0.541711	0.873084	0.87433	0.620529	0.219269	647.415	660.1	439.945	334.42	439.225	0.89	0.88	0.82395	0.76	0.811817	6.05
Cassa Cornacchiona	0.0918269	0.104348	0.121363	0.36853	0.677197	0.864704	0.807058	0.73318	0.562061	0.482067	0.829124	0.815202	0.675727	0.14883	470.26	534.645	393.045	216.08	439.225	0.84	0.87	0.8147	0.625	0.811817	16.78
Piana 7	0.13946	0.223795	0.299326	0.209495	0.275279	0.301138	0.252271	0.241993	0.225478	0.204417	0.291607	0.256815	0.232518	0.112486	480.34	554.505	555.035	377.955	439.225	0.82	0.87	0.8561	0.755	0.811817	12.24
Punta FS Punta Botte	0.283734	0.276362	0.219192	0.15316	0.268744	0.554119	0.839349	0.904544	0.778051	0.170867	0.465954	0.821809	0.922787	0.119066	422.175	416.49	521.845	412.84	439.225	0.8135	0.83	0.8767	0.72	0.811817	8.76
D, C, F, N, respectively, day of year, chlorophyll concentration index, fraction of absorbed photosynthetically active radiation, normalized difference vegetation index. Numbers or numbers linked with underscore following the letter “D” are single day of year or intervals of days of year. Refer to the text for the description of these variables.
